# Supplementary material for: Fatty Acid Desaturation Is Suppressed in Mir-26a/b Knockout Goat Mammary Epithelial Cells by Upregulating INSIG1
Source: Int J Mol Sci. 2023 Jun 12;24(12):10028. doi: 10.3390/ijms241210028 (PMC10298109; doi:10.3390/ijms241210028)
Supplement: Supplementary file 1 [file ijms-24-10028-s001.zip]

Archive with 1 entries (1 files):
- ijms-2428668-supplementary.pdf
